# Supplementary material for: Practicality of Using Pressure Sensors and Accelerometers to Quantify Hand Orthosis Compliance at Home
Source: Bioengineering (Basel). 2026 Jun 18;13(6):697. doi: 10.3390/bioengineering13060697 (PMC13296036; doi:10.3390/bioengineering13060697)
Supplement: Supplementary file 1 [file bioengineering-13-00697-s001.zip]

Archive with 1 entries (1 files):
- bioengineering-4339875-supplementary.pdf
